# Supplementary material for: Empathy Changes Among Chinese College Students in the Context of Marketization
Source: Behav Sci (Basel). 2025 Apr 29;15(5):597. doi: 10.3390/bs15050597 (PMC12109567; doi:10.3390/bs15050597)
Supplement: Supplementary file 1 [file behavsci-15-00597-s001.zip]

Archive with 1 entries (1 files):
- behavsci-3453950-supplementary.xlsx
