# Supplementary material for: Empathy Changes Among Chinese College Students in the Context of Marketization
Source: Behav Sci (Basel). 2025 Apr 29;15(5):597. doi: 10.3390/bs15050597 (PMC12109567; doi:10.3390/bs15050597)
Supplement: Supplementary file 1 [file behavsci-15-00597-s001.zip › behavsci-3453950-supplementary.xlsx]

## Sheet: Sheet1
Table S1 The relationship of the marketization index with empathy
Variables	Personal distress				Empathic concern				Perspective taking				Fantasy				Total empathy
	β	t	p	∆R2	β	t	p	∆R2	β	t	p	∆R2	β	t	p	∆R2	β	t	p	∆R2
(1)Different components of marketization and overall marketization
pc [other Chinese journals]	0.72	2.355	0.022826		0.34	1.079	0.28529		0.61	1.959	0.05517		0.56	1.991	0.05261		0.89	3.65	0.000501
pc [doctoral and master dissertation]	0.32	0.93	0.357151		0.12	0.373	0.71072		0.56	1.765	0.08315		0.51	1.597	0.11719		0.67	2.525	0.013833
pc [English journals]	1.77	4.045	0.000198		0.35	0.878	0.38381		1.26	3.085	0.00318		1.99	4.918	1.21e-05		1.89	5.352	1.05e-06
dcr [middle]	0.02	0.036	0.971829		-0.77	-1.161	0.25067		-0.04	-0.063	0.95032		-1.22	-1.952	0.05722		-0.46	-0.838	0.405154
dcr [northeastern]	0.00498	0.007	0.994149		-1.5	-2.232	0.02981		0.41	0.606	0.54682		-1.59	-2.512	0.01568		-0.98	-1.946	0.055696
dcr [eastern]	-1.19	-1.628	0.110434		-2.27	-3.254	0.00197		-0.1	-0.143	0.88703		-2.32	-3.409	0.00138		-1.84	-2.977	0.00399
dcr [unreported]	-0.51	-0.864	0.392114		-0.68	-1.222	0.22687		0.34	0.609	0.5451		-1.26	-2.241	0.02999		-0.68	-1.46	0.148841
MI1	0.32	1.48	0.146	0.03	0.74	2.94	0.005	0.12	0.33	1.27	0.21	0.02	0.66	3.38	0.002	0.14	0.56	3.03	0.003	0.08
pc [other Chinese journals]	0.76	2.391	0.02095		0.43	1.335	0.18736		0.65	2.048	0.04534		0.62	1.968	0.0553		0.9	3.5	0.000813
pc [doctoral and master dissertation]	0.48	1.274	0.20895		0.33	1.012	0.31595		0.66	2.01	0.04929		0.78	2.116	0.0399		0.8	2.807	0.006479
pc [English journals]	1.71	3.891	0.00032		0.41	0.994	0.3247		1.29	3.128	0.00281		1.86	4.274	9.84e-05		1.7	4.749	1.05e-05
dcr [middle]	1.57	1.543	0.12973		2.28	2.941	0.00481		1.37	1.723	0.09055		1.87	1.68	0.0998		1.84	2.411	0.018544
dcr [northeastern]	1.12	1.389	0.17158		0.56	0.87	0.38839		1.37	2.097	0.0406		0.67	0.766	0.4475		0.49	0.914	0.364093
dcr [eastern]	0.92	0.71	0.48135		1.89	2.017	0.04865		1.82	1.905	0.06196		1.85	1.316	0.1948		1.27	1.398	0.166412
dcr [unreported]	0.6	0.756	0.45356		1.41	2.374	0.0212		1.32	2.17	0.03432		1	1.145	0.2584		1.04	1.713	0.091153
MI2	-0.42	-1.02	0.311	0.02	-0.96	-2.74	0.008	0.1	-0.45	-1.27	0.211	0.02	-0.77	-1.78	0.082	0.05	-0.54	-1.87	0.065	0.03
pc [other Chinese journals]	1.07	3.33	0.00172		0.37	1.017	0.314		0.86	2.817	0.006713		1.09	3.535	0.000956		1.24	4.596	1.86e-05
pc [doctoral and master dissertation]	0.48	1.445	0.15534		0.12	0.356	0.723		0.62	2.091	0.041119		0.7	2.264	0.028428		0.75	2.85	0.005736
pc [English journals]	1.71	4.133	0.00015		0.27	0.609	0.545		1.44	3.712	0.000481		1.83	4.764	2.01e-05		1.83	5.343	1.08e-06
dcr [middle]	0.06	0.106	0.91584		0.35	0.576	0.567		-0.23	-0.441	0.660936		-0.57	-1.164	0.250481		-0.05	-0.106	0.91551
dcr [northeastern]	-0.3	-0.484	0.63044		-0.66	-0.911	0.366		-0.04	-0.07	0.944341		-1.53	-2.643	0.011272		-0.9	-1.926	0.058141
dcr [eastern]	-0.58	-1.359	0.18085		-0.68	-1.492	0.142		0.15	0.407	0.685811		-0.68	-1.669	0.102094		-0.72	-1.983	0.051346
dcr [unreported]	-0.46	-0.923	0.36108		0.14	0.261	0.795		0.3	0.697	0.488912		-0.67	-1.433	0.15871		-0.27	-0.702	0.485285
MI3	0.41	2.73	0.009	0.1	0.12	0.71	0.481	0.01	0.44	3.13	0.003	0.12	0.59	4.05	<0.001	0.19	0.43	3.48	<0.001	0.1
pc [other Chinese journals]	1.17	3.502	0.00104		0.78	2.225	0.03025		1.05	3.25	0.001971		1.23	4.138	0.000152		1.36	5.536	5.06e-07
pc [doctoral and master dissertation]	0.74	2.093	0.04186		0.4	1.232	0.22311		0.85	2.759	0.007865		1.14	3.633	0.000715		1.01	4.023	0.000144
pc [English journals]	1.79	4.35	7.48e-05		0.52	1.272	0.20876		1.5	3.884	0.000278		1.97	5.396	2.44e-06		2.12	6.518	9.34e-09
dcr [middle]	1.25	2.409	0.02007		0.89	1.876	0.06609		0.92	2.025	0.04777		1.14	2.35	0.023225		1.4	3.529	0.000742
dcr [northeastern]	1.13	1.971	0.05481		-0.06	-0.101	0.92017		1.31	2.497	0.015539		0.57	1.059	0.295156		0.92	2.145	0.035416
dcr [eastern]	1.78	2.106	0.04067		1.29	1.964	0.05473		2.51	3.983	0.000202		2.85	3.61	0.000766		2.11	3.733	0.000382
dcr [unreported]	0.71	1.329	0.19044		0.86	1.858	0.06865		1.43	3.229	0.002099		1.02	2.023	0.049006		1.24	3.11	0.002705
MI4	-0.91	-2.86	0.006	0.11	-0.9	-3.18	0.002	0.13	-0.89	-3.33	0.002	0.13	-1.41	-4.87	<0.001	0.24	-1.02	-5.1	<0.001	0.19
pc [other Chinese journals]	1.23	3.548	0.000906		0.71	2.007	0.04972		0.99	3.061	0.003408		1.44	4.691	2.55e-05		1.45	5.432	7.63e-07
pc [doctoral and master dissertation]	0.73	2.071	0.044008		0.32	0.996	0.32391		0.78	2.537	0.014057		1.18	3.844	0.000378		0.99	3.846	0.000262
pc [English journals]	1.89	4.532	4.14e-05		0.57	1.339	0.18618		1.56	3.909	0.000256		2.15	5.996	3.16e-07		2.05	6.165	3.99e-08
dcr [middle]	1.14	2.25	0.029275		0.58	1.216	0.22933		0.65	1.435	0.156907		1.22	2.571	0.013512		1.15	2.926	0.004625
dcr [northeastern]	0.82	1.506	0.138992		-0.53	-0.956	0.34334		0.87	1.674	0.09979		0.3	0.594	0.55526		0.34	0.841	0.403438
dcr [eastern]	1.29	1.827	0.074127		0.33	0.725	0.47154		1.64	3.669	0.000551		2.59	3.711	0.000567		1.4	2.856	0.005642
dcr [unreported]	0.45	0.894	0.375744		0.38	0.864	0.39149		1	2.441	0.017871		0.85	1.822	0.075131		0.82	2.185	0.032254
MI5	-0.77	-2.82	0.007	0.1	-0.58	-2.75	0.008	0.1	-0.59	-3.04	0.004	0.11	-1.37	-5.25	<0.001	0.27	-0.83	-4.58	<0.001	0.16
pc [other Chinese journals]	0.96	2.985	0.00453		0.71	2.177	0.033876		0.87	2.72	0.008719		0.91	2.975	0.0047		1.18	4.761	1.01e-05
pc [doctoral and master dissertation]	0.68	1.839	0.07236		0.49	1.548	0.127563		0.83	2.587	0.012358		1.05	3.004	0.00434		1.03	3.838	0.000269
pc [English journals]	1.83	4.279	9.43e-05		0.59	1.489	0.14222		1.47	3.655	0.000575		2.03	5.033	8.25e-06		2.04	5.99	8.15e-08
dcr [middle]	2.05	2.568	0.01353		2.45	3.645	0.000602		1.92	2.782	0.007394		2.3	2.908	0.00564		2.65	4.293	5.57e-05
dcr [northeastern]	1.66	2.203	0.03261		1.06	1.635	0.107828		1.98	2.987	0.004198		1.29	1.743	0.08812		1.6	2.802	0.006565
dcr [eastern]	2.35	1.819	0.07542		3.28	3.073	0.003317		3.41	3.137	0.002742		3.61	2.861	0.00639		3.31	3.573	0.000643
dcr [unreported]	1.13	1.578	0.1215		1.87	3.16	0.002582		1.95	3.208	0.002231		1.59	2.234	0.03053		1.95	3.496	0.000824
MI	-0.97	-2.19	0.033	0.07	-1.55	-3.72	<0.001	0.17	-1.1	-2.62	0.011	0.09	-1.46	-3.46	0.001	0.15	-1.27	-4.16	<0.001	0.14
(2)A temporal perspective
pc [other Chinese journals]	0.96	2.985	0.00453		0.71	2.177	0.033876		0.87	2.72	0.008719		0.91	2.975	0.0047		1.18	4.761	1.01e-05
pc [doctoral and master dissertation]	0.68	1.839	0.07236		0.49	1.548	0.127563		0.83	2.587	0.012358		1.05	3.004	0.00434		1.03	3.838	0.000269
pc [English journals]	1.83	4.279	9.43e-05		0.59	1.489	0.14222		1.47	3.655	0.000575		2.03	5.033	8.25e-06		2.04	5.99	8.15e-08
dcr [middle]	2.05	2.568	0.01353		2.45	3.645	0.000602		1.92	2.782	0.007394		2.3	2.908	0.00564		2.65	4.293	5.57e-05
dcr [northeastern]	1.66	2.203	0.03261		1.06	1.635	0.107828		1.98	2.987	0.004198		1.29	1.743	0.08812		1.6	2.802	0.006565
dcr [eastern]	2.35	1.819	0.07542		3.28	3.073	0.003317		3.41	3.137	0.002742		3.61	2.861	0.00639		3.31	3.573	0.000643
dcr [unreported]	1.13	1.578	0.1215		1.87	3.16	0.002582		1.95	3.208	0.002231		1.59	2.234	0.03053		1.95	3.496	0.000824
MI_Current year	-0.97	-2.19	0.033	0.07	-1.55	-3.72	<0.001	0.17	-1.1	-2.62	0.011	0.09	-1.46	-3.46	0.001	0.15	-1.27	-4.16	<0.001	0.14
pc [other Chinese journals]	0.97	2.983	0.00455		0.7	2.173	0.034148		0.85	2.66	0.010222		1.02	3.479	0.001128		1.25	4.88	6.44e-06
pc [doctoral and master dissertation]	0.65	1.771	0.08324		0.45	1.434	0.157463		0.79	2.474	0.016487		1.09	3.323	0.001777		1.01	3.793	0.000313
pc [English journals]	2	4.473	5.03e-05		0.82	1.973	0.053614		1.61	3.807	0.000356		2.39	5.962	3.55e-07		2.21	6.228	3.09e-08
dcr [middle]	2.09	2.535	0.01471		2.36	3.617	0.000655		1.81	2.688	0.009497		2.93	3.668	0.000643		2.7	4.266	6.13e-05
dcr [northeastern]	1.74	2.211	0.03203		1.06	1.631	0.10878		1.95	2.924	0.005003		1.92	2.533	0.014879		1.73	2.884	0.00521
dcr [eastern]	2.34	1.783	0.08116		3.09	3.047	0.003568		3.16	3.066	0.003363		4.6	3.652	0.000675		3.37	3.542	0.000713
dcr [unreported]	1.09	1.526	0.13375		1.66	3.008	0.003984		1.79	3.109	0.002968		1.98	2.878	0.006102		1.88	3.421	0.001044
MI_One year prior	-0.98	-2.15	0.037	0.06	-1.5	-3.74	<0.001	0.18	-1.02	-2.53	0.014	0.08	-1.83	-4.28	<0.001	0.2	-1.31	-4.1	<0.001	0.14
pc [other Chinese journals]	0.64	2.113	0.040051		0.16	0.539	0.592366		0.53	1.686	0.09739		0.4	1.436	0.157794		0.88	3.625	0.000543
pc [doctoral and master dissertation]	0.4	1.159	0.252265		0.24	0.828	0.411527		0.61	1.907	0.06172		0.67	2.149	0.037056		0.8	2.956	0.004248
pc [English journals]	1.78	4.067	0.000185		0.51	1.338	0.186461		1.3	3.159	0.00257		2.01	5.09	6.81e-06		1.94	5.441	7.37e-07
dcr [middle]	1.65	2.037	0.047428		2.88	4.1	0.00014		1.39	1.822	0.07385		2.39	3.126	0.003104		2.09	3.333	0.001374
dcr [northeastern]	1.36	1.752	0.086455		1.5	2.203	0.031893		1.61	2.179	0.03365		1.41	1.943	0.058337		1.16	1.955	0.054538
dcr [eastern]	1.72	1.234	0.223618		4.5	3.625	0.000641		2.46	1.861	0.06815		4.1	3.176	0.002699		2.47	2.526	0.013798
dcr [unreported]	0.79	1.084	0.283914		2.23	3.625	0.000641		1.5	2.217	0.03079		1.64	2.395	0.020856		1.35	2.488	0.015213
MI_Three years prior	-0.76	-1.55	0.129	0.03	-2.02	-4.17	<0.001	0.21	-0.71	-1.38	0.172	0.03	-1.67	-3.77	<0.001	0.17	-1	-3.02	0.004	0.08
pc [other Chinese journals]	0.84	2.726	0.00904		0.49	1.502	0.13884		0.76	2.529	0.014339		0.78	2.956	0.004946		1.05	4.435	3.34e-05
pc [doctoral and master dissertation]	0.4	1.184	0.242375		0.16	0.529	0.59932		0.62	2.059	0.044238		0.65	2.211	0.032138		0.73	2.878	0.005309
pc [English journals]	1.76	4.127	0.000153		0.42	1.044	0.30127		1.4	3.612	0.000659		1.95	5.301	3.36e-06		1.99	5.914	1.11e-07
dcr [middle]	1.89	2.484	0.016704		2.09	3.028	0.00377		2.04	3.046	0.00356		2.63	3.827	0.000398		2.51	4.291	5.61e-05
dcr [northeastern]	1.68	2.167	0.035474		1.02	1.418	0.16197		2.3	3.31	0.00165		1.88	2.684	0.01014		1.71	2.931	0.004563
dcr [eastern]	2.19	1.727	0.090863		2.79	2.391	0.0203		3.87	3.467	0.001028		4.56	4.021	0.000218		3.41	3.65	0.000501
dcr [unreported]	1.01	1.455	0.152364		1.64	2.616	0.01151		2.14	3.497	0.000939		1.9	3.03	0.004047		1.82	3.447	0.000964
MI_Five years prior	-0.96	-2.11	0.041	0.06	-1.37	-2.95	0.005	0.12	-1.31	-2.97	0.004	0.11	-1.87	-4.76	<0.001	0.24	-1.35	-4.23	<0.001	0.14
(3)A spatial perspective
pc [other Chinese journals]	1.06	3.246	0.0023		0.84	2.539	0.0143		0.98	3.023	0.00392		1.08	3.607	0.000833		1.27	5.23	1.88e-06
pc [doctoral and master dissertation]	0.81	2.07	0.04463		0.52	1.637	0.1079		0.84	2.577	0.01289		1.05	2.914	0.005753		1.1	4.009	0.000158
pc [English journals]	1.83	4.373	7.91e-05		0.53	1.353	0.1822		1.37	3.448	0.00114		2.01	5.219	5.54e-06		1.99	5.994	9.49e-08
dcr [middle]	-1.35	-0.184	0.85464		-2.02	0.207	0.8366		-2.59	-1.41	0.16446		-2.58	-1.701	0.096494		-2.16	-1.466	0.147324
dcr [northeastern]	-0.19	-1.586	0.12027		-2.85	-0.712	0.4799		-2.39	-1.26	0.21326		-2.5	-2.467	0.017896		-2.82	-2.071	0.04227
dcr [western]	-3.01	-1.13	0.26469		-2.1	-1.858	0.069		-4.68	-1.749	0.08629		-3.06	-2.889	0.006156		-4.38	-2.628	0.010666
dcr [unreported]	-0.52	-1.884	0.06644		-1.51	-1.218	0.229		-1.52	-2.538	0.01425		-2.41	-2.424	0.019843		-1.92	-3.346	0.001356
MI	-1.77	-2.06	0.046	0.14	-2.28	-2.52	0.015	0.25	-2.5	-2.72	0.009	0.16	-3.11	-3.97	<0.001	0.24	-2.72	-4.05	<0.001	0.22
MI × DCR [Middle]	0	0	0.999		-0.58	-0.49	0.627		1.35	1.12	0.268		1.38	1.35	0.185		1	1.18	0.243
MI × DCR [Northeastern]	2.34	1.5	0.141		0.67	0.41	0.685		1.66	0.99	0.326		2.97	2.09	0.043		1.81	1.71	0.092
MI × DCR [Western]	0.77	0.66	0.514		1.77	1.56	0.126		1.28	1.1	0.278		2.46	2.21	0.033		1.6	1.83	0.071
MI × DCR [unreported ...]	2.45	1.78	0.083		1.42	1.05	0.301		3.15	2.4	0.02		2.58	2.06	0.046		2.75	3.17	0.002
